# Supplementary material for: Enteroendocrine peptides, growth, and the microbiome during the porcine weaning transition
Source: Anim Microbiome. 2022 Nov 18;4:56. doi: 10.1186/s42523-022-00206-8 (PMC9673406; doi:10.1186/s42523-022-00206-8)
Supplement: Supplementary file 2 — Additional file 2. Analyses of ASVs, time points, and animal weight by Spearman rank correlation. [file 42523_2022_206_MOESM2_ESM.xlsx]

## Sheet: Weights
Association weights between nodes.
Age	Node	Node	Weight
Day01	ADG	IGF1	0.589807
Day21	GIP	GLP2	-0.518775
	ADG	IGF1	0.569282
	ASV.7264_Actinomyces	GLP1	-0.51349
	ASV.6881_Hydrogenoanerobacterium	GLP1	0.392528
	ASV.51801_Clostridales_bacterium	GIP	0.431682
	ASV.3558_Akkermansia	GIP	0.5633
	ASV.3002_Comamonadacea	Serotonin	0.570212
	ASV.2965_Desulfovibrio	ADG	-0.380923
	ASV.2437_UCG-002	IGF1	0.457393
Day35	ADG	IGF1	0.6362
	ASV.0502_Prevotella_sp.	Serotonin	-0.673312
	ASV.1341_Lactobacillus_reuteri	GIP	0.520409
	ASV.1851_Costridum_sensu_stricto_1	ASV.4068_Terrisporobacter	0.821122
	ASV.1851_Costridum_sensu_stricto_1	GIP	-0.376296
	ASV.2455_Acidaminococcus	GLP1	0.513608
	ASV.4068_Terrisporobacter	GLP2	0.59907

## Sheet: Correlations
Spearman Rank Correlations between ASVs and time periods
Label	D21-D24	D24-D28	D28-D35
ASV.6532_Lactobacillus_amylovorus	0	0.446783	0
ASV.1341_Lactobacillus_reuteri	0	0.491817	0.404082
ASV.0396_Lactobacillus	0.517336	0	0
ASV.0282_Catenisphaera	0.459787	0	0
ASV.0901_Solobacterium	0	0.46292	0
ASV.2370_Treponema	0.502366	0	0
ASV.7264_Actinomyces	-0.539851	0	0
ASV.1385_Cloacibacillus_porcorum	-0.572893	0	0
ASV.1867_Desulfovibrio	-0.505561	0	0
ASV.6142_Escherichia-Shigella	-0.443708	0	0
ASV.3919_[Eubacterium]_brachy	-0.472395	0	0
ASV.0624_Phascolarctobacterium	-0.518436	0	0
ASV.5490_Veillonellaceae	0.628209	0	0
ASV.5174_Succiniclasticum	0	0	-0.398364
ASV.4289_Anaerovibrio	0	0	0.398918
ASV.1277_Megasphaera_hexanoica	0	0	0.452777
ASV.1950_Megasphaera	0.419587	0.421122	0
ASV.4620_Christensenellaceae_R-7	0	0	-0.41768
ASV.0091_Christensenellaceae_R-7	0	-0.475425	-0.427724
ASV.3585_Christensenellaceae_R-7	0	0	-0.527178
ASV.5744_Blautia	0	0.588469	0
ASV.0018_Blautia	0	0.461476	0
ASV.4560_[Ruminococcus]_torques	0	0	0.443022
ASV.3198_Lachnoclostridium	-0.508025	0	0
ASV.3675_Lachnospiraceae	0	0	-0.45165
ASV.7223_UCG-002	0.551786	0	-0.518766
ASV.2657_Ruminococcaceae	0	0	-0.412103
ASV.2610_Ruminococcaceae	0	0	-0.414755
ASV.6464_Butyricicoccus	0	0	0.450556
ASV.7078_UBA1819	-0.515931	0	0
ASV.6381_Subdoligranulum	0	0.42001	0
ASV.2570_Faecalibacterium	0	0	0.400612
ASV.5656_Subdoligranulum	0	0	0.428673
ASV.3517_Alistepes	-0.367236	0	0
ASV.0372_dgA-11	0.486877	0	0
ASV.6598_Rikenellaceae_RC9	0.622916	0	0
ASV.5462_Butyricimonas	-0.459566	0	0
ASV.2651_Butyricimonas	-0.404059	0	0
ASV.6283_Parabacteroides_merdae	-0.68391	0	0
ASV.4433_Bacteroides_vulgatus	-0.446637	0	0
ASV.1250_Bacteroides	-0.575524	0	0
ASV.6431_Prevotellaceae_UCG-004	0.416869	0	0
ASV.2168_Prevotellaceae_NK3B31	0.650118	0	0
ASV.0502_Prevotella_sp.	0	0	0.418594
ASV.6999_Prevotellaceae_NK3B31	0.512521	0	0

## Sheet: FDRpvalues
FDR corrected p-values for correlations between ASVs and time points
Label	D21-D24	D24-D28	D28-D35
ASV.6532_Lactobacillus_amylovorus	0	0.0260198	0
ASV.1341_Lactobacillus_reuteri	0	0.0200858	0.0481571
ASV.0396_Lactobacillus	0.000982355	0	0
ASV.0282_Catenisphaera	0.00356146	0	0
ASV.0901_Solobacterium	0	0.0204603	0
ASV.2370_Treponema	0.0011537	0	0
ASV.7264_Actinomyces	0.000560075	0	0
ASV.1385_Cloacibacillus_porcorum	0.0001978	0	0
ASV.1867_Desulfovibrio	0.00110828	0	0
ASV.6142_Escherichia-Shigella	0.00511383	0	0
ASV.3919_[Eubacterium]_brachy	0.00269441	0	0
ASV.0624_Phascolarctobacterium	0.000982355	0	0
ASV.5490_Veillonellaceae	2.924e-05	0	0
ASV.5174_Succiniclasticum	0	0	0.0481571
ASV.4289_Anaerovibrio	0	0	0.0481571
ASV.1277_Megasphaera_hexanoica	0	0	0.0387303
ASV.1950_Megasphaera	0.00945832	0.0423121	0
ASV.4620_Christensenellaceae_R-7	0	0	0.0453496
ASV.0091_Christensenellaceae_R-7	0	0.0204603	0.0453496
ASV.3585_Christensenellaceae_R-7	0	0	0.0111999
ASV.5744_Blautia	0	0.001573	0
ASV.0018_Blautia	0	0.0204603	0
ASV.4560_[Ruminococcus]_torques	0	0	0.039896
ASV.3198_Lachnoclostridium	0.00109638	0	0
ASV.3675_Lachnospiraceae	0	0	0.0387303
ASV.7223_UCG-002	0.000401743	0	0.0111999
ASV.2657_Ruminococcaceae	0	0	0.0453496
ASV.2610_Ruminococcaceae	0	0	0.0453496
ASV.6464_Butyricicoccus	0	0	0.0387303
ASV.7078_UBA1819	0.000982355	0	0
ASV.6381_Subdoligranulum	0	0.0423121	0
ASV.2570_Faecalibacterium	0	0	0.0481571
ASV.5656_Subdoligranulum	0	0	0.0453496
ASV.3517_Alistepes	0.0299446	0	0
ASV.0372_dgA-11	0.00180869	0	0
ASV.6598_Rikenellaceae_RC9	2.924e-05	0	0
ASV.5462_Butyricimonas	0.00356146	0	0
ASV.2651_Butyricimonas	0.0129485	0	0
ASV.6283_Parabacteroides_merdae	3.7668e-06	0	0
ASV.4433_Bacteroides_vulgatus	0.0049386	0	0
ASV.1250_Bacteroides	0.0001978	0	0
ASV.6431_Prevotellaceae_UCG-004	0.00971846	0	0
ASV.2168_Prevotellaceae_NK3B31	1.3889e-05	0	0
ASV.0502_Prevotella_sp.	0	0	0.0453496
ASV.6999_Prevotellaceae_NK3B31	0.00101554	0	0
